# Supplementary material for: The Structure of Rice Stemborer Assemblages: A Review of Species’ Distributions, Host Ranges, and Interspecific Interactions
Source: Insects. 2023 Dec 2;14(12):921. doi: 10.3390/insects14120921 (PMC10744004; doi:10.3390/insects14120921)
Supplement: Supplementary file 1 [file insects-14-00921-s001.zip]

Archive with 1 entries (1 files):
- insects-2737570-supplementary.pdf
